# Supplementary material for: The integrated management of childhood illness (IMCI) and its potential to reduce the misuse of antibiotics
Source: J Glob Health. 2021 May 22;11:04030. doi: 10.7189/jogh.11.04030 (PMC8141328; doi:10.7189/jogh.11.04030)
Supplement: Online Supplementary Document [file jogh-11-04030-s001.zip]

Archive with 9 entries (9 files):
- IMCI review tools/1 Focus Group Discussion National level.docx
- IMCI review tools/1 Semi structured questionnaire National Level.docx
- IMCI review tools/2 Focus Group Discussion District level.docx
- IMCI review tools/2 Semi structured questionnaire District level..docx
- IMCI review tools/3 Focus Group Discussion First level.docx
- IMCI review tools/3 Semi structured questionnaire First level.docx
- IMCI review tools/Guide to question 4 of pre-visit questionnaire .docx
- IMCI review tools/Pre-visit questionnaire.docx
- Online Supplementary Document .pdf
